# Supplementary material for: Psychometric Evaluation of Eating Behaviors and Mental Health Among University Students in China and Pakistan: A Cross-Cultural Study
Source: Nutrients. 2025 Feb 25;17(5):795. doi: 10.3390/nu17050795 (PMC11901892; doi:10.3390/nu17050795)
Supplement: Supplementary file 1 [file nutrients-17-00795-s001.zip]

Archive with 1 entries (1 files):
- nutrients-3493531-supplementary.pdf
